# Supplementary material for: Long-read isoform sequencing reveals tissue-specific isoform expression between active and hibernating brown bears (Ursus arctos)
Source: G3 (Bethesda). 2021 Dec 21;12(3):jkab422. doi: 10.1093/g3journal/jkab422 (PMC9210309; doi:10.1093/g3journal/jkab422)
Supplement: jkab422_Supplementary_Data [file jkab422_supplementary_data.zip]

Archive with 2 entries (2 files):
- Supplemental_Material.pdf
- Supplemental_Table_1.xlsx
