# Supplementary material for: Long-read isoform sequencing reveals tissue-specific isoform expression between active and hibernating brown bears (Ursus arctos)
Source: G3 (Bethesda). 2021 Dec 21;12(3):jkab422. doi: 10.1093/g3journal/jkab422 (PMC9210309; doi:10.1093/g3journal/jkab422)
Supplement: jkab422_Supplementary_Data [file jkab422_supplementary_data.zip › Supplemental_Table_1.xlsx]

## Sheet: Sheet1
Movie	Sample	Bear	Tissue	Season	ZMW	FLNC
m54215_190831_063929	Bear_JL1N	J	Liver	Hibernation	437256	381035
m54215_190903_192058	Bear_CL3N	C	Liver	Active	384905	325539
m54215_190904_154211	Bear_FL3N	F	Liver	Active	425199	366516
m54215_190911_183126	Bear_CL1N	C	Liver	Hibernation	426695	361317
m54215_190912_145302	Bear_FL1N	F	Liver	Hibernation	408309	372414
m54215_190913_111521	Bear_JL3N	J	Liver	Active	400474	344739
m54215_191025_175056	Bear_CM3N	C	Muscle	Active	247766	214812
m54215_191029_180311	Bear_CM1N	C	Muscle	Hibernation	355023	310342
m54215_191107_165458	Bear_JM1N	J	Muscle	Hibernation	435607	373996
m54215_191108_131453	Bear_JM3N	J	Muscle	Active	398127	352696
m54215_191111_190440	Bear_FM1N	F	Muscle	Hibernation	284673	242179
m54215_191112_152426	Bear_FM3N	F	Muscle	Active	347446	301734
m54215_191113_114358	Bear_CF3N	C	Adipose	Active	413082	360820
m54215_191124_080313	Bear_CF1N	C	Adipose	Hibernation	436007	383619
m54215_191127_161145	Bear_JF1N	J	Adipose	Hibernation	439994	380725
m54215_191128_123206	Bear_JF3N	J	Adipose	Active	442278	397602
m54215_191129_085139	Bear_FF1N	F	Adipose	Hibernation	385507	340213
m54215_191130_051118	Bear_FF3N	F	Adipose	Active	413526	363244
				Total	7081874	6173542
ZMW = Zero Mode Waveguides
FLNC = Full length non-chimeric reads
